# Supplementary material for: Genetic Polymorphisms of ACE1 Rs4646994 Associated with Lung Cancer in Patients with Pulmonary Nodules: A Case–Control Study
Source: Biomedicines. 2023 May 26;11(6):1549. doi: 10.3390/biomedicines11061549 (PMC10294966; doi:10.3390/biomedicines11061549)
Supplement: Supplementary file 1 [file biomedicines-11-01549-s001.zip]

Archive with 1 entries (1 files):
- biomedicines-2382560-supplementary.pdf
